# Supplementary material for: Getting pregnant with congenital adrenal hyperplasia: Assisted reproduction and pregnancy complications. A systematic review and meta-analysis
Source: Front Endocrinol (Lausanne). 2022 Aug 31;13:982953. doi: 10.3389/fendo.2022.982953 (PMC9470834; doi:10.3389/fendo.2022.982953)
Supplement: Appendix 3 — Quality Assessment of included studies. [file DataSheet_3.xlsx]

## Sheet: Sheet2
Appendix 3: Quality Assessment
		Hirschberg	Badeghiesh	Eyal	Hagenfeldt	Pan	Bothou	Jiang	Remde	Yu	Bidet	Casteras	Kulshreshtha	Moran	Hoepffner	Krone	Jääskeläinen	Feldman	Mulaikal	Klingensmith
Studies reporting prevalence	1 Are the study design and sampling method appropriate for the research question? (ie, random sample or whole population)	1	1	0	0	0	0	0	0	0	0	0	0	1	0	0	1	0	not reported	0
	2 Is the sampling frame appropriate? Unbiased sampling frame (ie, census data or multicenter)	1	1	0	1	0	1	0	1	0	0	0	0	1	0	0	1	0	not reported	0
	3 Is the sample size adequate? (Sample size greater than 100 pregnancies)	1	1	1	0	0	0	0	0	0	1	0	0	1	0	0	0	0	0	0
	4 Is the likelihood of non-response bias minimal?	1	1	1	0	1	1	1	0	1	1	1	1	1	1	0	1	1	not reported	1
	5 Is an acceptable subject definition used in the study?	1	1	1	1	1	1	1	1	1	1	1	1	1	1	1	1	1	1	1
	6 Are objective, suitable, and standard criteria used for measurement of outcomes?	1	1	1	1	1	1	1	1	1	1	1	1	1	1	1	1	1	1	1
	7 Is the length of the shortest prevalence period for the parameter of interest appropriate?	1	1	0	1	1	1	1	1	1	1	1	1	1	0	1	1	0	1	1
	8 Is the same mode of data collection used for all subjects?	1	1	1	1	1	1	1	1	1	1	1	1	1	1	1	1	1	not reported	1
Studies reporting prevalence & relative risk	9 Was an appropriate control group used and described in details?	1	1	0	1	/	/	/	/	/	/	/	/	/	/	/	/	/	/	/
	10 Are confounding variables controlled for in the analyses?	1	1	0	1	/	/	/	/	/	/	/	/	/	/	/	/	/	/	/
Total score		10	10	5	7	5	6	5	5	5	6	5	5	8	4	4	7	4	3	5
